# Supplementary material for: Macrosiphoniella remaudierei, a new species of aphid on Helichrysum in Iran (Hemiptera, Aphididae)
Source: Zookeys. 2016 Dec 13;(640):69–78. doi: 10.3897/zookeys.640.9329 (PMC5240367; doi:10.3897/zookeys.640.9329)
Supplement: XML Treatment for Macrosiphoniella remaudierei [file zookeys.640.9329-treatment1.xml]

<!DOCTYPE tp:taxon-treatment
  PUBLIC "-//TaxonX//DTD Taxonomic Treatment Publishing DTD v0 20100105//EN" "tax-treatment-NSO.dtd">
<tp:taxon-treatment xmlns:tp="http://www.plazi.org/taxpub"><tp:treatment-meta><kwd-group><label>Taxon classification</label><kwd><named-content content-type="kingdom">Animalia</named-content></kwd><kwd><named-content content-type="order">Hemiptera</named-content></kwd><kwd><named-content content-type="family">Aphididae</named-content></kwd></kwd-group><mixed-citation publication-type="journal"><person-group><name><surname>Barbagallo</surname><given-names>Sebastiano</given-names></name><name><surname>Nieto Nafría</surname><given-names>Juan M.</given-names></name></person-group><article-title><italic><tp:taxon-name><tp:taxon-name-part taxon-name-part-type="genus">Macrosiphoniella</tp:taxon-name-part> <tp:taxon-name-part taxon-name-part-type="species">remaudierei</tp:taxon-name-part></tp:taxon-name></italic>, a new species of aphid on <italic><tp:taxon-name><tp:taxon-name-part taxon-name-part-type="genus">Helichrysum</tp:taxon-name-part></tp:taxon-name></italic> in Iran (<tp:taxon-name><tp:taxon-name-part taxon-name-part-type="order">Hemiptera</tp:taxon-name-part></tp:taxon-name>, <tp:taxon-name><tp:taxon-name-part taxon-name-part-type="family">Aphididae</tp:taxon-name-part></tp:taxon-name>)</article-title><source>Zookeys</source><day>13</day><month>12</month><year>2016</year><volume>2016</volume><issue>640</issue><fpage>69</fpage><lpage>78</lpage><pub-id pub-id-type="doi">10.3897/zookeys.640.9329</pub-id></mixed-citation></tp:treatment-meta><tp:nomenclature><tp:taxon-name>
            <tp:taxon-name-part taxon-name-part-type="genus">Macrosiphoniella</tp:taxon-name-part>
            <tp:taxon-name-part taxon-name-part-type="species">remaudierei</tp:taxon-name-part>
            <object-id xmlns:xlink="http://www.w3.org/1999/xlink" content-type="zoobank" xlink:type="simple">http://zoobank.org/CCEF664C-3A26-47B8-9689-F52E3EC0A32D</object-id>
          </tp:taxon-name><tp:taxon-status xmlns:xlink="http://www.w3.org/1999/xlink" xlink:type="simple">sp. n.</tp:taxon-status><xref ref-type="fig" rid="F1">Figures 1</xref><xref ref-type="fig" rid="F3">, 3</xref><xref ref-type="table" rid="T1">; Table 1</xref></tp:nomenclature><tp:treatment-sec sec-type="diagnosis" id="SECID0E1HAC"><title>Diagnosis.</title><p>Body pale in apterae morph with slightly brownish head in macerated specimens; dorsal body setae without pigmented spots at their basis; antesiphunculur sclerites lacking. Legs with coxae slightly pigmented; trochanters pale; tibiae with a pigmented basal part less extensive in length than their brown distal part. Subgenital plate pale. Cauda much less pigmented than siphunculi; their ratio (cauda length/siphuncular length) 0.7 or less. Antennal joint III with (12)18–37 secondary sensoria, extended over 66–93% of its basal length. Alate morph (two specimens seen) with 36–40 secondary sensoria on III antennal joint; otherwise similar to apterae. This new species resembles very much <italic><tp:taxon-name><tp:taxon-name-part taxon-name-part-type="genus">Macrosiphoniella</tp:taxon-name-part> <tp:taxon-name-part taxon-name-part-type="species">aetnensis</tp:taxon-name-part></tp:taxon-name></italic> from which it can be separated as quoted in the taxonomy paragraph.</p></tp:treatment-sec><tp:treatment-sec sec-type="description" id="SECID0EKIAC"><title>Description.</title><p>
            <bold><italic>Apterous viviparous female</italic></bold> (51 specimens). Macerated body length: 1.65–2.25 mm. Colour in life unknown, but probably green with a waxy secretion, as in the very similar <italic><tp:taxon-name><tp:taxon-name-part taxon-name-part-type="genus">Macrosiphoniella</tp:taxon-name-part> <tp:taxon-name-part taxon-name-part-type="species">aetnensis</tp:taxon-name-part></tp:taxon-name></italic>. Head pigmented brown, darker on anterior half and with a deep frontal sinus (0.22–0.35 of the distance between the inner apices of antennal tubercles), median frontal tubercle lacking. Thorax and abdomen pale, lacking any dorsal pigmentation, including the pre-siphuncular sclerites (although the area is quite sclerified) or the scleroids at the base of the dorsal setae. Very small, wart-like tubercles at the base of the setae irregularly present from the metathorax to the 7<sup>th</sup> urotergite. Dorsal body setae are blunt or faintly flattened at apex, mainly on frons and along the spinal area of the thorax and abdomen, yet becoming gradually more acute on marginal areas of the body and terminal segments of the abdomen. Their maximum lengths are: 62–82 µm (1.80–2.70 of the basal articular diameter of antennal joint III) on the frons, 53–86 µm on the 2<sup>nd</sup> and 3<sup>rd</sup> urotergites, and 60–86 µm on the 8<sup>th</sup> urotergite. The latter urite bears 5–7 (usually 6) quite curved setae.</p><p>
            <italic>Antennae</italic> 2.37–3.18 mm long, or 1.27–1.57 of body length, are mostly pigmented, except for a more or less extended paler basal part of joints III, IV, and occasionally V. Antennal joint III (0.56–0.76 mm), 0.77–0.98 times the processus terminalis of joint VI (0.69–1.00 mm); the latter is 3.90–5.00 times the length of the basal part (0.16–0.20 mm) of the same joint. Secondary sensoria on joint III only, ranging from 12–37 in number (most frequently 22–30), but only rarely less than 20, and then in smaller specimens, down to 1.65–1.80 mm of the body length. These sensoria are flat or very slightly protruding and of variable size, up to 0.35–0.66 of the basal diameter of joint <!--PageBreak-->III; they are distributed on the ventral side of the joint along 0.66–0.95 of its length. Primary rhinaria are regularly ciliated. Antennal setae are quite stout, blunt, or subcapitate at the apex, particularly on the first two joints, then gradually more or less flattened and more acute towards the antennal apex. Those on joint III have a maximum length of 26–40 µm, or 0.80–1.28 of the basal articular diameter of the same joint.</p><p>The <italic>rostrum</italic> extends to behind the posterior margin of the hind coxae and is well pigmented towards its distal part. The ultimate rostral joint is stiletto-shaped, 0.145–0.195 mm long, or 1.10–1.36 of the second joint of hind tarsus (including the unguiferous); it usually bears 6 supplementary hairs (rarely 5 or 7), of which 4 are anterior and 1–3 are dorsal and smaller.</p><!--PageBreak--><p>
            <italic>Legs</italic> with coxae moderately pigmented (more or less similar to head capsule); trochanters are usually pale. Femora are also pale at their one-third basal part and well pigmented (darker than the coxae) towards their distal part, where a depigmented macula is more or less evident on all legs. Dorsal femoral hairs are more or less blunt or subcapitate, and the ventral hairs are always more acute at the apex; the former have a maximum length of 32–50 µm, 0.54–0.85 of the trochantro-femoral suture. Tibiae are unpigmented for most of their length, except for the brown basal and distal parts. The basal pigmentation is usually less extensive than the distal brown part and no longer than about 2.0–2.5 of the tibial width at the same basal point on the hind legs. Tibial setae are mostly pointed except for the more proximal on the outer side, <!--PageBreak-->which are quite blunt or subcapitate at the apex. Longest tibial hairs reach 34–50 µm, 0.84–1.20 of the median tibial diameter on the hind legs. Tarsi are brown, with their second joint (0.130–0.154 mm) 0.72–0.90 of the basal part of antennal joint VI. First tarsal chaetotaxy is 3:3:3, which is usual for the genus.</p><p>
            <italic>Siphunculi</italic> (0.34–0.50 mm) are well pigmented, 0.15–0.23 of body length, 3.19–4.30 of their basal diameter, and slightly tapering towards the apex, which is flangeless. They are usually straight, but sometimes slightly curved outwards; reticulated distal area 0.36–0.53 of their total length.</p><p>
            <italic>Cauda</italic> (0.18–0.30 mm) is pale or very slightly pigmented, digitiform in shape, and faintly constricted, or almost tongue-shaped and not constricted (mostly in smaller specimens); it is 0.53–0.68 of the siphunculi and bears 9–14 (most frequently 10–12) long and quite curved setae.</p><p>The <italic>genital plate</italic> is pale and faintly sclerified (although not pigmented), bearing 2–5 discal (2 long and 0–3 much shorter) and 8–12 marginal setae.</p><p>
            <bold><italic>Alate viviparous female</italic></bold> (from 2 specimens). Colour in life unknown. Head and thorax are pigmented brown; abdomen is pale as in apterae, except for the fairly brownish genital plate. Papillae on abdominal dorsum are not evident. Antennae 2.79–3.43 mm and 1.36–1.44 of body length, darker than in apterae with quite pale basal parts of joints III and IV; joint III has 36–40 secondary sensoria distributed along its length. All veins of the forewings have a narrow brown border, mostly evident on Cu1 and Cu2. Pigmented legs are very similar to apterae, with darker coxae and subdistal parts of the femora. Siphunculi are more slender than in apterae and cover 0.17–0.18 of the body length. Cauda, 0.66–0.70 of the siphunculi, is darker than in apterae but paler than the siphunculi.</p><p>All other morphological features are very similar to those of the apterous viviparous female. Body length: 2.05–2.38 mm.</p><fig id="F1" position="float" orientation="portrait"><label>Figure 1.</label><caption><p>
          <bold>a</bold> <italic><tp:taxon-name><tp:taxon-name-part taxon-name-part-type="genus">Macrosiphoniella</tp:taxon-name-part> <tp:taxon-name-part taxon-name-part-type="species">remaudierei</tp:taxon-name-part></tp:taxon-name></italic> sp. n., apterous viviparous: body shape and pigmentation <bold>b</bold> hind tibia. Scale bars 0.5 mm.</p></caption><graphic xmlns:xlink="http://www.w3.org/1999/xlink" xlink:href="zookeys-640-069-g001.jpg" position="float" orientation="portrait" xlink:type="simple" id="oo_114783.jpg"/></fig><fig id="F2" position="float" orientation="portrait"><label>Figure 2.</label><caption><p>
          <bold>a</bold> <italic><tp:taxon-name><tp:taxon-name-part taxon-name-part-type="genus">Macrosiphoniella</tp:taxon-name-part> <tp:taxon-name-part taxon-name-part-type="species">aetnensis</tp:taxon-name-part></tp:taxon-name></italic>, apterous viviparous: body shape and pigmentation <bold>b</bold> hind tibia. Scale bars 0.5 mm.</p></caption><graphic xmlns:xlink="http://www.w3.org/1999/xlink" xlink:href="zookeys-640-069-g002.jpg" position="float" orientation="portrait" xlink:type="simple" id="oo_114784.jpg"/></fig><fig id="F3" position="float" orientation="portrait"><label>Figure 3.</label><caption><p>
          <italic><tp:taxon-name><tp:taxon-name-part taxon-name-part-type="genus">Macrosiphoniella</tp:taxon-name-part> <tp:taxon-name-part taxon-name-part-type="species">remaudierei</tp:taxon-name-part></tp:taxon-name></italic> sp. n. <bold>1</bold> third antennal joint of apterous viviparous <bold>2</bold> same of alate viviparous <bold>3</bold> shape of ultimate rostral joint of apterous viviparous <bold>4</bold> head of apt. viv. <bold>5</bold> siphunculus of apt. viv. female <bold>6</bold> cauda of apt. viv. female. Scale bars 0.1 mm.</p></caption><graphic xmlns:xlink="http://www.w3.org/1999/xlink" xlink:href="zookeys-640-069-g003.jpg" position="float" orientation="portrait" xlink:type="simple" id="oo_114785.jpg"/></fig><table-wrap id="T1" position="float" orientation="portrait"><label>Table 1.</label><caption><p>
          <italic><tp:taxon-name><tp:taxon-name-part taxon-name-part-type="genus">Macrosiphoniella</tp:taxon-name-part> <tp:taxon-name-part taxon-name-part-type="species">remaudierei</tp:taxon-name-part></tp:taxon-name></italic> sp. n. – Apterous (ns. 1–10) and alate (ns. 11–12) viviparous females. Measurements in mm of some type specimens. Abbreviations: <abbrev xmlns:xlink="http://www.w3.org/1999/xlink" id="ABBRID0EYNAC" xlink:type="simple">Bl<def><p>, body length</p></def></abbrev>; <abbrev xmlns:xlink="http://www.w3.org/1999/xlink" id="ABBRID0EBOAC" xlink:type="simple">Al<def><p>, Antennal length</p></def></abbrev>; <abbrev xmlns:xlink="http://www.w3.org/1999/xlink" id="ABBRID0EKOAC" xlink:type="simple">Ajl<def><p>, Antennal joints length</p></def></abbrev>; <abbrev xmlns:xlink="http://www.w3.org/1999/xlink" id="ABBRID0ETOAC" xlink:type="simple">SrIII<def><p>, Secondary rhinaria on III ant. joint</p></def></abbrev>; <abbrev xmlns:xlink="http://www.w3.org/1999/xlink" id="ABBRID0E3OAC" xlink:type="simple">Urj<def><p>, Ultimate rostral joint</p></def></abbrev>; <abbrev xmlns:xlink="http://www.w3.org/1999/xlink" id="ABBRID0EFPAC" xlink:type="simple">IIht<def><p>, second hind tarsomer</p></def></abbrev>; <abbrev xmlns:xlink="http://www.w3.org/1999/xlink" id="ABBRID0EOPAC" xlink:type="simple">Sl<def><p>, Siphuncular length</p></def></abbrev>; <abbrev xmlns:xlink="http://www.w3.org/1999/xlink" id="ABBRID0EXPAC" xlink:type="simple">lg<def><p>, caudal length</p></def></abbrev>; <abbrev xmlns:xlink="http://www.w3.org/1999/xlink" id="ABBRID0EBAAE" xlink:type="simple">hs.<def><p>, number of caudal hairs</p></def></abbrev>.</p></caption><table id="TID0EWJAE" rules="all"><tbody><tr><th rowspan="2" colspan="1">No.</th><th rowspan="2" colspan="1">
                    <abbrev xmlns:xlink="http://www.w3.org/1999/xlink" xlink:title="body length" id="ABBRID0EWAAE" xlink:type="simple">Bl</abbrev>
                  </th><th rowspan="2" colspan="1">
                    <abbrev xmlns:xlink="http://www.w3.org/1999/xlink" xlink:title="Antennal length" id="ABBRID0E4AAE" xlink:type="simple">Al</abbrev>
                  </th><th rowspan="1" colspan="4">
                    <abbrev xmlns:xlink="http://www.w3.org/1999/xlink" xlink:title="Antennal joints length" id="ABBRID0EEBAE" xlink:type="simple">Ajl</abbrev>
                  </th><th rowspan="2" colspan="1">
                    <abbrev xmlns:xlink="http://www.w3.org/1999/xlink" xlink:title="Secondary rhinaria on III ant. joint" id="ABBRID0ELBAE" xlink:type="simple">SrIII</abbrev>
                  </th><th rowspan="2" colspan="1">
                    <abbrev xmlns:xlink="http://www.w3.org/1999/xlink" xlink:title="Ultimate rostral joint" id="ABBRID0ESBAE" xlink:type="simple">Urj</abbrev>
                  </th><th rowspan="2" colspan="1">
                    <abbrev xmlns:xlink="http://www.w3.org/1999/xlink" xlink:title="second hind tarsomer" id="ABBRID0EZBAE" xlink:type="simple">IIht</abbrev>
                  </th><th rowspan="2" colspan="1">
                    <abbrev xmlns:xlink="http://www.w3.org/1999/xlink" xlink:title="Siphuncular length" id="ABBRID0EACAE" xlink:type="simple">Sl</abbrev>
                  </th><th rowspan="1" colspan="2">Cauda</th></tr><tr><th rowspan="1" colspan="1">III</th><th rowspan="1" colspan="1">IV</th><th rowspan="1" colspan="1">V</th><th rowspan="1" colspan="1">VI</th><th rowspan="1" colspan="1">
                    <abbrev xmlns:xlink="http://www.w3.org/1999/xlink" xlink:title="caudal length" id="ABBRID0EXCAE" xlink:type="simple">lg.</abbrev></th><th rowspan="1" colspan="1">
                    <abbrev xmlns:xlink="http://www.w3.org/1999/xlink" xlink:title="number of caudal hairs" id="ABBRID0E6CAE" xlink:type="simple">hs.</abbrev></th></tr><tr><td rowspan="1" colspan="1">1</td><td rowspan="1" colspan="1">2.02</td><td rowspan="1" colspan="1">3.18</td><td rowspan="1" colspan="1">0.77</td><td rowspan="1" colspan="1">0.51</td><td rowspan="1" colspan="1">0.47</td><td rowspan="1" colspan="1">0.20+1.00</td><td rowspan="1" colspan="1">28/27</td><td rowspan="1" colspan="1">0.195</td><td rowspan="1" colspan="1">0.153</td><td rowspan="1" colspan="1">0.45</td><td rowspan="1" colspan="1">0.27</td><td rowspan="1" colspan="1">12</td></tr><tr><td rowspan="1" colspan="1">2</td><td rowspan="1" colspan="1">1.96</td><td rowspan="1" colspan="1">2.89</td><td rowspan="1" colspan="1">0.71</td><td rowspan="1" colspan="1">0.52</td><td rowspan="1" colspan="1">0.44</td><td rowspan="1" colspan="1">0.19+0.82</td><td rowspan="1" colspan="1">28/30</td><td rowspan="1" colspan="1">0.180</td><td rowspan="1" colspan="1">0.137</td><td rowspan="1" colspan="1">0.43</td><td rowspan="1" colspan="1">0.27</td><td rowspan="1" colspan="1">10</td></tr><tr><td rowspan="1" colspan="1">3</td><td rowspan="1" colspan="1">2.25</td><td rowspan="1" colspan="1">3.03</td><td rowspan="1" colspan="1">0.74</td><td rowspan="1" colspan="1">0.58</td><td rowspan="1" colspan="1">0.48</td><td rowspan="1" colspan="1">0.19+0.81</td><td rowspan="1" colspan="1">37/34</td><td rowspan="1" colspan="1">0.188</td><td rowspan="1" colspan="1">0.144</td><td rowspan="1" colspan="1">0.50</td><td rowspan="1" colspan="1">0.28</td><td rowspan="1" colspan="1">12</td></tr><tr><td rowspan="1" colspan="1">4</td><td rowspan="1" colspan="1">2.11</td><td rowspan="1" colspan="1">2.75</td><td rowspan="1" colspan="1">0.68</td><td rowspan="1" colspan="1">0.48</td><td rowspan="1" colspan="1">0.44</td><td rowspan="1" colspan="1">0.16+0.78</td><td rowspan="1" colspan="1">24/25</td><td rowspan="1" colspan="1">0.172</td><td rowspan="1" colspan="1">0.144</td><td rowspan="1" colspan="1">0.45</td><td rowspan="1" colspan="1">0.26</td><td rowspan="1" colspan="1">10</td></tr><tr><td rowspan="1" colspan="1">5</td><td rowspan="1" colspan="1">2.15</td><td rowspan="1" colspan="1">2.87</td><td rowspan="1" colspan="1">0.70</td><td rowspan="1" colspan="1">0.51</td><td rowspan="1" colspan="1">0.46</td><td rowspan="1" colspan="1">0.19+0.80</td><td rowspan="1" colspan="1">26/24</td><td rowspan="1" colspan="1">0.179</td><td rowspan="1" colspan="1">0.146</td><td rowspan="1" colspan="1">0.45</td><td rowspan="1" colspan="1">0.28</td><td rowspan="1" colspan="1">14</td></tr><tr><td rowspan="1" colspan="1">6</td><td rowspan="1" colspan="1">2.06</td><td rowspan="1" colspan="1">2.63</td><td rowspan="1" colspan="1">0.65</td><td rowspan="1" colspan="1">0.44</td><td rowspan="1" colspan="1">0.41</td><td rowspan="1" colspan="1">0.16+0.76</td><td rowspan="1" colspan="1">26/23</td><td rowspan="1" colspan="1">0.181</td><td rowspan="1" colspan="1">0.144</td><td rowspan="1" colspan="1">0.44</td><td rowspan="1" colspan="1">0.26</td><td rowspan="1" colspan="1">10</td></tr><tr><td rowspan="1" colspan="1">7</td><td rowspan="1" colspan="1">2.01</td><td rowspan="1" colspan="1">2.66</td><td rowspan="1" colspan="1">0.65</td><td rowspan="1" colspan="1">0.49</td><td rowspan="1" colspan="1">0.41</td><td rowspan="1" colspan="1">0.16+0.74</td><td rowspan="1" colspan="1">25/24</td><td rowspan="1" colspan="1">0.186</td><td rowspan="1" colspan="1">0.143</td><td rowspan="1" colspan="1">0.44</td><td rowspan="1" colspan="1">0.25</td><td rowspan="1" colspan="1">14</td></tr><tr><td rowspan="1" colspan="1">8</td><td rowspan="1" colspan="1">2.07</td><td rowspan="1" colspan="1">2.75</td><td rowspan="1" colspan="1">0.68</td><td rowspan="1" colspan="1">0.52</td><td rowspan="1" colspan="1">0.41</td><td rowspan="1" colspan="1">0.16+0.78</td><td rowspan="1" colspan="1">31/28</td><td rowspan="1" colspan="1">0.177</td><td rowspan="1" colspan="1">0.141</td><td rowspan="1" colspan="1">0.46</td><td rowspan="1" colspan="1">0.27</td><td rowspan="1" colspan="1">12</td></tr><tr><td rowspan="1" colspan="1">9</td><td rowspan="1" colspan="1">1.65</td><td rowspan="1" colspan="1">2.46</td><td rowspan="1" colspan="1">0.60</td><td rowspan="1" colspan="1">0.41</td><td rowspan="1" colspan="1">0.40</td><td rowspan="1" colspan="1">16+0.69</td><td rowspan="1" colspan="1">13/17</td><td rowspan="1" colspan="1">0.145</td><td rowspan="1" colspan="1">0.130</td><td rowspan="1" colspan="1">0.37</td><td rowspan="1" colspan="1">0.20</td><td rowspan="1" colspan="1">10</td></tr><tr><td rowspan="1" colspan="1">10</td><td rowspan="1" colspan="1">1.76</td><td rowspan="1" colspan="1">2.46</td><td rowspan="1" colspan="1">0.56</td><td rowspan="1" colspan="1">0.44</td><td rowspan="1" colspan="1">0.38</td><td rowspan="1" colspan="1">0.18+0.71</td><td rowspan="1" colspan="1">14/15</td><td rowspan="1" colspan="1">0.150</td><td rowspan="1" colspan="1">0.132</td><td rowspan="1" colspan="1">0.34</td><td rowspan="1" colspan="1">0.18</td><td rowspan="1" colspan="1">11</td></tr><tr><td rowspan="1" colspan="1">11</td><td rowspan="1" colspan="1">2.38</td><td rowspan="1" colspan="1">3.43</td><td rowspan="1" colspan="1">0.84</td><td rowspan="1" colspan="1">0.58</td><td rowspan="1" colspan="1">0.57</td><td rowspan="1" colspan="1">0.20+1.00</td><td rowspan="1" colspan="1">38/36</td><td rowspan="1" colspan="1">0.188</td><td rowspan="1" colspan="1">0.152</td><td rowspan="1" colspan="1">0.43</td><td rowspan="1" colspan="1">0.30</td><td rowspan="1" colspan="1">11</td></tr><tr><td rowspan="1" colspan="1">12</td><td rowspan="1" colspan="1">2.05</td><td rowspan="1" colspan="1">2.79</td><td rowspan="1" colspan="1">0.68</td><td rowspan="1" colspan="1">0.49</td><td rowspan="1" colspan="1">0.44</td><td rowspan="1" colspan="1">0.18+0.80</td><td rowspan="1" colspan="1">36/40</td><td rowspan="1" colspan="1">0.173</td><td rowspan="1" colspan="1">0.136</td><td rowspan="1" colspan="1">0.36</td><td rowspan="1" colspan="1">0.24</td><td rowspan="1" colspan="1">9</td></tr></tbody></table><table-wrap-foot><fn><p>No. 1 is the <bold>holotype</bold>, others are <bold>paratypes</bold>; ns. 1–3 and 11 sample no. i 515a; ns. 4–8 and 12 sample no. i 834; ns. 9–10 sample no. i 3744. For samples – data see the text (Types).</p></fn></table-wrap-foot></table-wrap></tp:treatment-sec><tp:treatment-sec sec-type="Types" id="SECID0EMSAE"><title>Types.</title><p>All type specimens came from three samples collected in Iran from <italic><tp:taxon-name><tp:taxon-name-part taxon-name-part-type="genus">Helichrysum</tp:taxon-name-part> <tp:taxon-name-part taxon-name-part-type="species">armenium</tp:taxon-name-part></tp:taxon-name></italic> DC. by Prof. G. Remaudière. The holotype is an apterous viviparous female (see table 1, specimen no. 1) collected 25 km east of Tehran (<named-content xmlns:xlink="http://www.w3.org/1999/xlink" content-type="dwc:verbatimCoordinates" xlink:type="simple"><named-content content-type="geo-json" specific-use="{&#34;type&#34;:&#34;Point&#34;,&#34;coordinates&#34;:[51.340000,35.480000]}" id="NCID0E6SAE" xlink:type="simple">35.48 N/51.34 E</named-content></named-content>), 11.VI.1955, 2000 m a.s.l. (sample no. i 515a). Paratypes are 50 apterous and 2 alate viviparous females collected as follows: 1. locality and date as for the holotype, 13 apterae and 1 alate (sample no. i 515a); 2. Dali Tchahi [from the notes of G. Remaudière], near Yaroud (Qazvin province) (<named-content xmlns:xlink="http://www.w3.org/1999/xlink" content-type="dwc:verbatimCoordinates" xlink:type="simple"><named-content content-type="geo-json" specific-use="{&#34;type&#34;:&#34;Point&#34;,&#34;coordinates&#34;:[50.200000,36.310000]}" id="NCID0EHTAE" xlink:type="simple">36.31 N/50.20 E</named-content></named-content>), 21.VII.1955, 1900 m a.s.l., 32 apterae and 1 alate (sample no. i 834); 3. fifty km NW of Shahr-e-Babak (Kerman province) (<named-content xmlns:xlink="http://www.w3.org/1999/xlink" content-type="dwc:verbatimCoordinates" xlink:type="simple"><named-content content-type="geo-json" specific-use="{&#34;type&#34;:&#34;Point&#34;,&#34;coordinates&#34;:[55.050000,30.240000]}" id="NCID0EPTAE" xlink:type="simple">30.24 N/55.05 E</named-content></named-content>), 14.IX.1972, 2400 m a.s.l., 5 apterae (sample no. i 3744). All types have been deposited at the Muséum national d’Histoire naturelle, Paris (France).</p></tp:treatment-sec><tp:treatment-sec sec-type="etymology" id="SECID0EUTAE"><title>Etymology.</title><p>The new taxon is named in honour of the late Prof. Georges Remaudière, a great leader in aphid taxonomy.</p></tp:treatment-sec><tp:treatment-sec sec-type="ecology" id="SECID0EZTAE"><title>Ecology and distribution.</title><p>The new aphid species, as far as is known, feeds on the aerial parts of <italic><tp:taxon-name><tp:taxon-name-part taxon-name-part-type="genus">Helichrysum</tp:taxon-name-part> <tp:taxon-name-part taxon-name-part-type="species">armenium</tp:taxon-name-part></tp:taxon-name></italic> in Iranian mountainous regions (range of collecting localities: 1900–2400 m a.s.l., co-ordinates as above). Only viviparous morphs (apterae, alatae, and nymphs) were collected, so the aphid life cycle remains unknown. The <!--PageBreak-->aphid is probably monoecious and holocyclic, like <italic><tp:taxon-name><tp:taxon-name-part taxon-name-part-type="genus">Macrosiphoniella</tp:taxon-name-part> <tp:taxon-name-part taxon-name-part-type="species">aetnensis</tp:taxon-name-part></tp:taxon-name></italic> (Barbagallo, 1969), as it is unlikely to survive winter as viviparous morphs at such high altitudes.</p><p>The host plant has a mainly Eastern Mediterranean-Iranian distribution, ranging from its western boundary (Lebanon, Syria) eastwards to Iran, through Turkey, Georgia, Armenia, Azerbaijan, and Iraq. The aphid, unless it can survive on additional congeneric host plants, is therefore likely to have a similar biogeographic distribution.</p></tp:treatment-sec></tp:taxon-treatment>
